# Supplementary material for: Disseminated Histoplasmosis in a Patient with Myelofibrosis on Ruxolitinib: A Case Report and Review of the Literature on Ruxolitinib-Associated Invasive Fungal Infections
Source: J Fungi (Basel). 2024 Mar 31;10(4):264. doi: 10.3390/jof10040264 (PMC11051496; doi:10.3390/jof10040264)
Supplement: Supplementary file 1 [file jof-10-00264-s001.zip]

Archive with 1 entries (1 files):
- jof-2909918-supplementary.pdf
